# Supplementary material for: The Long COVID experience from a patient's perspective: a clustering analysis of 27,216 Reddit posts
Source: Front Public Health. 2023 Aug 17;11:1227807. doi: 10.3389/fpubh.2023.1227807 (PMC10470115; doi:10.3389/fpubh.2023.1227807)
Supplement: Supplementary Material 1 — Members and posts count across subreddits. [file Table_1.XLSX]

## Sheet: Feuille 1
Subreddit Name	Members Count (September 2022)	Collected Posts
covidlonghaulers	34700	24689
LongCovid	8100	1906
Longhaulers	1900	315
LongHaulersRecovery	2900	149
LongCovidFighters	338	39
CovidLongHaul	418	33
CovidLongHaulersUK	119	26
Long_Covid	196	23
longcovidsolutions	311	21
LongCovidActivism	248	10
LongHaulerKids	34	4
covidlonga	32	1
