# Supplementary material for: The Long COVID experience from a patient's perspective: a clustering analysis of 27,216 Reddit posts
Source: Front Public Health. 2023 Aug 17;11:1227807. doi: 10.3389/fpubh.2023.1227807 (PMC10470115; doi:10.3389/fpubh.2023.1227807)
Supplement: Supplementary Material 2 — Personal Long COVID text classifier performance. [file Table_2.XLSX]

## Sheet: Feuille 1
Evaluation Loss	Evaluation Accuracy	Evaluation F1	Evaluation Precision	Evaluation Recall
0.1599	0.9457	0.9146	0.8815	0.9503
