# Supplementary material for: The Long COVID experience from a patient's perspective: a clustering analysis of 27,216 Reddit posts
Source: Front Public Health. 2023 Aug 17;11:1227807. doi: 10.3389/fpubh.2023.1227807 (PMC10470115; doi:10.3389/fpubh.2023.1227807)
Supplement: Supplementary Material 4 — Clusters description. [file Table_4.XLSX]

## Sheet: Reddit
Cluster Number	Cluster Size	Top 5 Lowest idf Words	Main Label (Symptom/Issue)	Group Label
1	5751	fatigue, body, anxiety, recover, brain	Mixed Symptoms	Mixed Symptoms
2	1389	brain, fog, fatigue, anxiety, pain	Brain Fog	Neurological/Ocular
3	968	pain, chest, body, joint, ache	Pain	Body Pain/Mobility
4	892	heart, rate, palpitation, high, chest	Heart Rate Issues	Cardiorespiratory
5	876	leg, hand, body, pain, arm	Numbness	Body Pain/Mobility
6	823	chest, pain, heart, breath, blood	Chest Discomfort	Cardiorespiratory
7	739	smell, taste, lose, loss, food	Smell/Taste Loss	Otorhinolaryngology
8	702	eat, food, diet, stomach, histamine	Diet (histamine)	Gastrointestinal
9	630	sleep, night, wake, asleep, fall	Sleep	Sleep
10	527	breath, shortness, chest, pain, fatigue	Shortness of Breath	Cardiorespiratory
11	515	throat, sore, cough, pain, fatigue	Sore Throat	Otorhinolaryngology
12	480	blood, pressure, high, low, heart	Blood Pressure	Vascular/Lymphatic
13	469	relapse, fatigue, recover, pain, brain	Relapse/Recovery	Relapse/Recovery
14	450	lung	Cardiorespiratory	Cardiorespiratory
15	441	muscle, twitch, pain, body, leg	Muscle Twitch	Body Pain/Mobility
16	439	head, pressure, brain, pain, headache	Headaches and Head Pressure	Neurological/Ocular
17	415	vaccine, pfizer, fatigue, moderna, pain	Vaccine	Vaccine
18	377	exercise, walk, fatigue, dizziness, dizzy	Mixed Symtpoms (Exercise intolerance)	Symptoms Triggers
19	341	eye, vision, pain, brain, blurry	Eye Issues	Neurological/Ocular
20	320	headache, pain, head, fatigue, brain	Neurological Issues	Neurological/Ocular
21	305	cold, fatigue, body, cough, foot	Coldness	General
22	285	drink, alcohol, water, coffee, brain	Mixed Symtpoms (Alcohol/ other drinks intolerance)	Symptoms Triggers
23	268	pem, fatigue, brain, walk, fog	Mixed Symptoms (Post-exertional malaise)	Symptoms Triggers
24	254	hr, pot, heart, stand, high	Heart Rate Issues	Cardiorespiratory
25	233	fever, low, grade, body, fatigue	Fever	General
26	223	ear, tinnitus, pain, pressure, head	Ear Problems	Otorhinolaryngology
27	208	breathe, breathing, breath, chest, heart	Breathing Issues	Cardiorespiratory
28	176	tinnitus, visual, fatigue, snow, recover	Tinnitus/Visual Snow Effect	Mixed Symptoms
29	165	lymph, node, swell, swollen, pain	Lymph Node Issues	Vascular/Lymphatic
30	164	period, cycle, pain, body, fatigue	Menstrual Cycle Issues	Women's Health
31	152	blocker, beta, heart, rate, pot	Beta Blocker/ Postural Orthostatic Tachycardia Syndrome	Cardiorespiratory
32	137	skin, hive, itchy, rash, body	Cutaneous Issues	Cutaneous
33	125	sweat, night, fatigue, body, fever	Night Sweat	General
34	100	air, hunger, breath, breathing, breathe	Air Hunger	Cardiorespiratory
